# Supplementary material for: Photochemical Properties and Stability of BODIPY Dyes
Source: Int J Mol Sci. 2021 Jun 23;22(13):6735. doi: 10.3390/ijms22136735 (PMC8267640; doi:10.3390/ijms22136735)
Supplement: Supplementary file 1 [file ijms-22-06735-s001.zip]

Archive with 1 entries (1 files):
- ijms-1242104-supplementary.pdf
